# Supplementary material for: Early response of methanogenic archaea to H2 as evaluated by metagenomics and metatranscriptomics
Source: Microb Cell Fact. 2021 Jul 3;20:127. doi: 10.1186/s12934-021-01618-y (PMC8254922; doi:10.1186/s12934-021-01618-y)
Supplement: Supplementary file 5 — Additional file 5: Table S1. Comparison of bins identified using the GTDB database with Bio-Gas Microbiome database. The two bins containing high quality metagenomes, which did not find their corresponding MAGs are highlighted. Percent AAI stands for percent amino acid identity. # Indicates the bins, which were not identified by the one or both of the databases. [file 12934_2021_1618_MOESM5_ESM.xlsx]

## Sheet: Munka1
Bin statistics			Taxonomy based on GTDB database (https://gtdb.ecogenomic.org/)							Bio-Gas Microbiome (http://microbial-genomes.org/)
Bin name	Completion	redundency	domain	phylum	class	order	family	genus	species	Closest relative	Percent AAI
Bin_1	97.18	7.04	Bacteria	Firmicutes	Clostridia	Acetivibrionales	Acetivibrionaceae	Herbivorax	Herbivorax saccincola	#	#
Bin_2	43.66	1.41	Bacteria	Synergistota	Synergistia	Synergistales	Synergistaceae	Syner-03	Syner-03 sp002306075	METABAT AS21ysBPME 62	99.49
Bin_3	77.46	1.41	Bacteria	Bacteroidota	Bacteroidia	Bacteroidales	WCHB1-69	UBA5429	UBA5429 sp002427605	METABAT AS08sgBPME 473	99.69
Bin_4	64.47	0	Archaea	Thermoplasmatota	Thermoplasmata	Methanomassiliicoccales	Methanomassiliicoccaceae	DTU008	DTU008 sp001512965	#	#
Bin_5	88.73	2.82	Bacteria	Bacteroidota	Bacteroidia	Bacteroidales	Bacteroidaceae	UBA1179	UBA1179 sp002340405	METABAT AS10tlH2TH 391	98.19
Bin_6	72.37	11.84	Archaea	Halobacterota	Methanomicrobia	Methanomicrobiales	Methanocullaceae	Methanoculleus	Methanoculleus bourgensis	#	#
Bin_7	90.14	1.41	Bacteria	Bacteroidota	Bacteroidia	Bacteroidales	Dysgonomonadaceae	#	#	METABAT AS05jafATM 30	99.71
Bin_8	77.46	0	Bacteria	Bacteroidota	Bacteroidia	Bacteroidales	Dysgonomonadaceae	Fermentimonas	Fermentimonas massiliensis	METABAT AS08sgBPME 188	99.56
Bin_9	77.46	2.82	Bacteria	Bacteroidota	Bacteroidia	Bacteroidales	ML635J-15	Bact-19	Bact-19 sp002412425	METABAT AS24abBPME 126	99.18
Bin_10	91.55	0	Bacteria	Firmicutes	Clostridia	Lachnospirales	Lachnospiraceae	Herbinix	Herbinix luporum	METABAT AS08sgBPME 343	99.79
Bin_11	84.51	2.82	Bacteria	Firmicutes	Mahellia	Caldicoprobacterales	UBA3941	UBA3941	UBA3941 sp002385665	METABAT AS25fmACSIPFO 71	99.56
Bin_12	80.28	0	Bacteria	Firmicutes	Bacilli	RFN20	CAG-826	UBA1361	UBA1361 sp002306335	METABAT AS24abBPME 108	99.11
Bin_13	98.59	0	Bacteria	Firmicutes	Clostridia	4C28d-15	DTU072	DTU072	DTU072 sp001512685	METABAT AS08sgBPME 402	99.9
Bin_14	40.85	2.82	Bacteria	Bacteroidota	Bacteroidia	Bacteroidales	WCHB1-69	UBA1205	UBA1205 sp002309615	METABAT AS22ysBPME 304	99.68
Bin_15	94.37	0	Bacteria	Firmicutes	Clostridia	Acetivibrionales	Acetivibrionaceae	DTU013	DTU013 sp002385815	METABAT AS24abBPME 62	99.54
Bin_16	67.61	1.41	Bacteria	Firmicutes	Clostridia	Oscillospirales	Oscillospiraceae	UBA5446	UBA5446 sp002427465	METABAT AS4LglBPNY 6	96.17
Bin_17	77.46	0	#	#	#	#	#	#	#	METABAT AS16jrsBPLL 18	97.76
Bin_18	60.53	0	#	#	#	#	#	#	#	#	#
Bin_19	88.73	1.41	Bacteria	Chloroflexota	Anaerolineae	Anaerolineales	Anaerolineaceae	T78	T78 sp002305635	METABAT AS06rmzACSIP 166	63.25
Bin_20	69.01	12.68	Bacteria	Firmicutes	Mahellia	Caldicoprobacterales	Caldicoprobacteraceae	DTU074	DTU074 sp002385885	#	#
Bin_21	76.06	16.9	Bacteria	Firmicutes	Thermovenabulia	Thermovenabulales	Tepidanaerobacteraceae	DTU063	DTU063 sp001512695	#	#
Bin_22	94.37	0	#	#	#	#	#	#	#	METABAT AS08sgBPME 53	99.14
Bin_23	91.55	7.04	Bacteria	Firmicutes	Bacilli	#	#	#	#	METABAT AS23ysBPME 272	98.39
Bin_24	57.75	0	Bacteria	Firmicutes	Bacilli	Haloplasmatales	Turicibacteraceae	Turicibacter	Turicibacter sp001543345	METABAT AS04akNAM 105	51.86
Bin_25	74.65	2.82	#	#	#	#	#	#	#	METABAT AS08sgBPME 423	99.13
Bin_26	87.32	1.41	Bacteria	Cloacimonadota	Cloacimonadia	Cloacimonadales	Cloacimonadaceae	UBA4175	UBA4175 sp002379855	METABAT AS4BglBPHE 30	97.59
Bin_27	92.11	0	Archaea	Halobacterota	Methanosarcinia	Methanosarcinales	Methanosarcinaceae	Methanosarcina	Methanosarcina horonobensis	METABAT AS10tlH2TH 287	70.69
Bin_28	91.55	2.82	Bacteria	Spirochaetota	Spirochaetia	Treponematales	Treponemataceae	Spiro-10	Spiro-10 sp001604405	METABAT AS22ysBPME 297	98.88
Bin_29	85.92	0	Bacteria	Firmicutes	Clostridia	4C28d-15	DTU072	DTU072	DTU072 sp001512685	METABAT AS08sgBPME 178	99.91
Bin_30	64.79	2.82	Bacteria	Patescibacteria	Paceibacteria	Paceibacterales	UBA5633	UBA2558	UBA2558 sp002340425	METABAT AS24abBPME 139	96.87
Bin_31	66.2	2.82	#	#	#	#	#	#	#	METABAT AS06rmzACSIP 545	34.48
Bin_32	46.48	0	Bacteria	Bacteroidota	Bacteroidia	Bacteroidales	WCHB1-69	UBA5429	UBA5429 sp002427605	METABAT AS08sgBPME 175	99.11
Bin_33	57.75	0	Bacteria	Firmicutes	Bacilli	RF39	UBA5348	UBA5348	UBA5348 sp002411005	METABAT AS08sgBPME 338	98.71
Bin_34	33.8	2.82	Bacteria	Hydrogenedentota	Hydrogenedentia	Hydrogenedentiales	UBA2224	UBA2224	UBA2224 sp002348185	#	#
Bin_35	97.37	19.74	Archaea	Euryarchaeota	Methanobacteria	Methanobacteriales	Methanobacteriaceae	Methanobacterium	Methanobacterium sp002496805	#	#
Bin_36	49.3	0	Bacteria	Bacteroidota	Bacteroidia	Bacteroidales	vadinHA17	SR-FBR-E99	SR-FBR-E99 sp002409145	METABAT AS05jafATM 93	99.06
Bin_37	87.32	0	#	#	#	#	#	#	#	METABAT AS22ysBPME 33	50.22
Bin_38	92.96	0	#	#	#	#	#	#	#	METABAT AS15tlH2ME 52	98.86
Bin_39	46.48	1.41	Bacteria	Firmicutes	DTU014	DTU014	DTU014	DTU014	DTU014 sp900016865	METABAT AS04akNAM 96	46.44
Bin_40	81.69	1.41	Bacteria	Spirochaetota	Spirochaetia	Treponematales	Treponemataceae	Treponema	Treponema brennaborense	METABAT AS23ysBPME 137	98.38
Bin_41	64.79	0	Bacteria	Bacteroidota	Bacteroidia	Bacteroidales	Muribaculaceae	CAG-1031	CAG-1031 sp000431215	METABAT AS23ysBPME 11	99.74
Bin_42	92.96	0	Bacteria	Synergistota	Synergistia	Synergistales	54-24	54-24	54-24 sp001508935	METABAT AS04akNAM 83	97.09
Bin_43	95.77	1.41	Bacteria	Verrucomicrobiota	Kiritimatiellae	RFP12	UBA1067	UBA1211	UBA1211 sp002309585	METABAT AS08sgBPME 287	99.31
Bin_44	90.14	1.41	Bacteria	Firmicutes	Clostridia	Saccharofermentanales	DTU023	UBA4923	UBA4923 sp002427535	METABAT AS21ysBPME 51	98.76
Bin_45	32.39	0	#	#	#	#	#	#	#	METABAT AS07pgkLD 202	76.51
Bin_46	50.7	2.82	Bacteria	Firmicutes	Clostridia	Acetivibrionales	Ruminiclostridiaceae	Ruminiclostridium	Ruminiclostridium sp001512485	METABAT AS06rmzACSIP 332	98.9
Bin_47	26.76	0	#	#	#	#	#	#	#	METABAT AS05jafATM 89	56.39
Bin_48	47.89	0	#	#	#	#	#	#	#	METABAT AS27yjCOA 186	43.95
Bin_49	42.25	0	Bacteria	Firmicutes	Clostridia	Clostridiales	Clostridiaceae	Clostridium	Clostridium sp001916075	METABAT AS07pgkLD 9	73.41
Bin_50	87.32	0	#	#	#	#	#	#	#	METABAT AS24abBPME 94	99.48
Bin_51	76.32	0	Archaea	Euryarchaeota	Methanobacteria	Methanobacteriales	Methanobacteriaceae	Methanobacterium	#	METABAT AS08sgBPME 337	56.88
Bin_52	35.21	0	Bacteria	Bacteroidota	Bacteroidia	Bacteroidales	Marinilabiliaceae	UBA7646	UBA7646 sp002411385	#	#
Bin_53	94.37	7.04	Bacteria	Firmicutes	Desulfotomaculia	Desulfotomaculales	Pelotomaculaceae	DTU098	DTU098 sp001512635	METABAT AS08sgBPME 114	99.74
Bin_54	42.25	1.41	Bacteria	Fibrobacterota	Chitinivibrionia	Chitinivibrionales	Chitinispirillaceae	Chitinispirillum	Chitinispirillum alkaliphilum	#	#
Bin_55	46.48	0	Bacteria	Firmicutes	Clostridia	Lachnospirales	Cellulosilyticaceae	Cellulosilyticum	#	METABAT AS21ysBPME 3	54.83
Bin_56	50.7	1.41	Bacteria	Firmicutes	Clostridia	Lachnospirales	Defluviitaleaceae	Defluviitalea	Defluviitalea phaphyphila	METABAT AS23ysBPME 183	98.27
Bin_57	77.46	0	#	#	#	#	#	#	#	METABAT AS21ysBPME 33	95.41
Bin_58	91.55	54.93	Bacteria	Firmicutes	#	#	#	#	#	#	#
Bin_59	71.83	21.13	Bacteria	Firmicutes	Limnochordia	DTU010	DTU010	DTU010	DTU010 sp900018335	#	#
Bin_60	75	6.58	Archaea	Halobacterota	Methanomicrobia	Methanomicrobiales	Methanocullaceae	Methanoculleus		#	#
Bin_61	56.34	4.23	Bacteria	Firmicutes	Limnochordia	DTU010	DTU010	DTU010	DTU010 sp002391385	METABAT AS24abBPME 73	99.01
Bin_62	84.51	2.82	#	#	#	#	#	#	#	METABAT AS22ysBPME 247	98.96
Bin_63	84.51	0	Bacteria	Firmicutes	Mahellia	Caldicoprobacterales	DTU083	UBA3906	UBA3906 sp002391555	METABAT AS2HglBPFA 8	99.13
Bin_64	91.55	0	Bacteria	Verrucomicrobiota	Kiritimatiellae	LD1-PB3	Lenti-01	Lenti-01	Lenti-01 sp002304915	METABAT AS08sgBPME 116	99.63
Bin_65	57.75	0	#	#	#	#	#	#	#	METABAT AS22ysBPME 33	98.14
Bin_66	82.89	3.95	Archaea	Halobacterota	Methanomicrobia	Methanomicrobiales	Methanocullaceae	Methanoculleus	Methanoculleus bourgensis	#	#
Bin_67	97.18	0	Bacteria	Firmicutes	Clostridia	Tissierellales	Sedimentibacteraceae	Sedimentibacter	Sedimentibacter sp002316225	METABAT AS21ysBPME 327	99.62
Bin_68	91.55	1.41	Bacteria	Firmicutes	Clostridia	Acetivibrionales	Acetivibrionaceae	Ruminiclostridium	Ruminiclostridium sp001512505	METABAT AS24abBPME 43	99.51
Bin_69	84.51	0	Bacteria	Synergistota	Synergistia	Synergistales	Acetomicrobiaceae	Acetomicrobium	Acetomicrobium flavidum	METABAT AS24abBPME 148	99.49
Bin_70	73.24	1.41	Bacteria	Actinobacteriota	Actinobacteria	Mycobacteriales	Mycobacteriaceae	Corynebacterium	Corynebacterium humireducens	METABAT AS15tlH2ME 198	97.19
Bin_71	46.48	0	Bacteria	Bacteroidota	Bacteroidia	Bacteroidales	UBA932	Bact-11	#	METABAT AS06rmzACSIP 601	76.92
Bin_72	52.11	1.41	Bacteria	Firmicutes	DTU065	DTU065	DTU065	DTU065	DTU065 sp001512545	METABAT AS02xzSISU 61	99.52
Bin_73	71.83	0	#	#	#	#	#	#	#	METABAT AS10tlH2TH 84	78.3
Bin_74	83.1	0	Bacteria	Firmicutes	Dethiobacteria	Dethiobacterales	Dethiobacteraceae	DTU027	DTU027 sp002385745	METABAT AS08sgBPME 244	99.72
Bin_75	78.87	5.63	Bacteria	Firmicutes	Clostridia	Peptostreptococcales	Anaerovoracaceae	UBA1426	UBA1426 sp002385825	METABAT AS21ysBPME 109	99.11
Bin_76	94.37	1.41	Bacteria	Caldatribacteriota	Caldatribacteriia	Caldatribacteriales	Caldatribacteriaceae	UBA3950	UBA3950 sp002385475	METABAT AS07pgkLD 82	99.27
Bin_77	94.37	0	Bacteria	Bacteroidota	Bacteroidia	Bacteroidales	DTU049	DTU049	DTU049 sp001512885	METABAT AS26fmACSIPLY 35	99.67
Bin_78	78.87	0	#	#	#	#	#	#	#	METABAT AS4GglBPBL 6	99.41
Bin_79	87.32	0	Bacteria	Cloacimonadota	Cloacimonadia	Cloacimonadales	Cloacimonadaceae	UBA3900	UBA3900 sp002391675	METABAT AS26fmACSIPLY 16	97.42
Bin_80	59.15	1.41	Bacteria	Firmicutes	Clostridia	Lachnospirales	Lachnospiraceae	Herbinix	Herbinix luporum	METABAT AS23ysBPME 152	98.89
Bin_81	85.92	0	Bacteria	Firmicutes	Clostridia	Lachnospirales	Lachnospiraceae	Herbinix	Herbinix luporum	METABAT AS24abBPME 146	99.8
Bin_82	85.92	1.41	Bacteria	Firmicutes	SHA-98	UBA4971	UBA4971	UBA2557	UBA2557 sp900019985	METABAT AS07pgkLD 140	99.44
Bin_83	100	0	Bacteria	Firmicutes	Bacilli	Lactobacillales	Streptococcaceae	Streptococcus	#	METABAT AS08sgBPME 176	98.1
Bin_84	87.32	0	Bacteria	Firmicutes	Clostridia	Acetivibrionales	Ruminiclostridiaceae	DTU059	DTU059 sp001512555	METABAT AS24abBPME 51	99.69
